# Supplementary material for: MsYSL6, A Metal Transporter Gene of Alfalfa, Increases Iron Accumulation and Benefits Cadmium Resistance
Source: Plants (Basel). 2023 Oct 5;12(19):3485. doi: 10.3390/plants12193485 (PMC10575464; doi:10.3390/plants12193485)
Supplement: Supplementary file 1 [file plants-12-03485-s001.zip]

Archive with 1 entries (1 files):
- plants-2624615-supplementary.pdf
